# Supplementary material for: Genome-wide survey indicates involvement of loci on canine chromosomes 7 and 31 in patellar luxation in flat-coated retrievers
Source: BMC Genet. 2014 May 28;15:64. doi: 10.1186/1471-2156-15-64 (PMC4046030; doi:10.1186/1471-2156-15-64)
Supplement: Additional file 1 — Evaluation of DNA sequence variations in Flat-Coated Retrievers. Excel table (.xlsx) showing allele frequencies of 144 selected SNPs in 95 Flat-Coated Retrievers. [file 1471-2156-15-64-S1.xlsx]

## Sheet: Table S1
Additional file 1. Evaluation of DNA sequence variations in Flat-Coated Retrievers.
				F_U	F_A		associated
CFA	position	alleles	result	CONTROL	CASE	P1	allele
03	66990848	[C/A]	failed
03	67144566	[C/G]	dimorph	0.829787234	0.72826087	0.094918795	C
03	67170761	[A/G]	monomorph
03	67172456	[A/G]	dimorph	0.510638298	0.366666667	0.049232551	G
03	67371947	[C/T]	dimorph	0.75	0.522222222	0.001366976	T
03	67596606	[G/A]	failed
03	68080542	[G/C]	dimorph	0.393617021	0.173913043	0.00090389	G
03	69317383	[C/T]	dimorph	0.895833333	0.804347826	0.078190691	C
07	14979277	[C/T]	dimorph	0.382978723	0.308510638	0.260742443	C
07	15554687	[G/A]	failed
07	15556395	[C/T]	failed
07	15995236	[T/C]	monomorph
07	16213031	[T/C]	dimorph	0.760416667	0.542553191	0.001578001	C
07	16699668	[G/T]	failed
07	17387000	[A/G]	dimorph	0.395833333	0.180851064	0.001087468	G
07	18222175	[C/G]	dimorph	0.364583333	0.276595745	0.190809256	G
07	18753742	[G/T]	dimorph	0.447916667	0.319148936	0.066525826	G
07	19173815	[A/G]	failed
07	19204281	[C/G]	dimorph	0.554347826	0.391304348	0.026444339	G
07	19301203	[T/C]	dimorph	0.329787234	0.445652174	0.103273695	T
07	19443809	[G/A]	dimorph	0.614583333	0.553191489	0.37903652	A
07	19865384	[A/G]	failed
07	20112041	[T/G]	dimorph	0.489583333	0.265957447	0.001489048	G
07	20213077	[T/A]	dimorph	0.395833333	0.315217391	0.248604341	T
07	20359591	[G/A]	dimorph	0.4375	0.319148936	0.090546601	A
07	20520927	[T/A]	failed
07	20790820	[T/C]	monomorph
07	21257913	[A/G]	dimorph	0.75	0.904255319	0.004940244	A
07	21406148	[C/T]	dimorph	0.614583333	0.554347826	0.401415649	C
07	21719011	[T/A]	failed
07	22034869	[G/A]	dimorph	0.489583333	0.260869565	0.001210692	G
07	22035658	[A/G]	dimorph	0.574468085	0.554347826	0.752970305	A
07	22035860	[A/G]	dimorph	0.095744681	0.063829787	0.38198121	A
07	22172500	[G/A]	failed
07	22173886	[G/A]	monomorph
07	22420986	[C/A]	dimorph	0.458333333	0.329787234	0.068863389	C
07	22427094	[A/G]	dimorph	0.614583333	0.553191489	0.37903652	A
07	22848669	[G/T]	failed
07	23115505	[C/T]	dimorph	0.489583333	0.265957447	0.001489048	C
07	23548193	[A/G]	dimorph	0.659574468	0.595744681	0.340473729	A
07	23712843	[C/T]	dimorph	0.59375	0.563829787	0.64594795	C
07	24234983	[C/G]	failed
07	24673491	[G/T]	monomorph
07	24704299	[C/T]	dimorph	0.904255319	0.776595745	0.015999021	C
07	25312623	[T/C]	dimorph	0.447916667	0.638297872	0.008266238	T
07	25534837	[G/A]	failed
07	25971448	[A/G]	dimorph	0.791666667	0.630434783	0.014429485	G
07	26217651	[G/A]	dimorph	0.638297872	0.722222222	0.222740476	A
07	26608089	[C/T]	monomorph
07	26608395	[C/G]	monomorph
07	27010438	[G/A]	dimorph	0.608695652	0.902173913	0.00000364	A
07	27015728	[A/G]	dimorph	0.927083333	0.833333333	0.047864473	A
07	27015758	[C/T]	dimorph	0.445652173	0.391304347826086	0.4549	T
07	27016243	[C/T]	monomorph
07	27019828	[A/G]	monomorph
07	27052030	[A/T]	dimorph	0.135416667	0.217391304	0.139689635	A
07	27052313	[G/A]	failed
07	27231747	[G/A]	dimorph	0.604166667	0.819148936	0.001075849	G
07	27238943	[G/A]	dimorph	0.595744681	0.436170213	0.028222759	A
07	27240481	[G/A]	dimorph	0.353658537	0.568965517	0.002826955	G
07	27241446	[C/G]	dimorph	0.604166667	0.819148936	0.001072512	C
07	27247148	[C/T]	dimorph	0.604166667	0.815217391	0.0015	T
07	27344022	[T/A]	dimorph	0.717391304	0.478723404	0.000867828	T
07	28027739	[A/T]	dimorph	0.395833333	0.445652174	0.48904563	T
07	28291838	[C/T]	dimorph	0.041666667	0.031914894	0.68560359	T
07	28294930	[T/C]	dimorph	0.385416667	0.106382979	0.00000832	T
07	28324433	[G/A]	monomorph
07	28329409	[G/C]	dimorph	0.552083333	0.265957447	0.0000611	C
07	28329867	[T/G]	dimorph	0.854166667	0.72826087	0.03282399	T
07	28331626	[T/C]	dimorph	0.541666667	0.787234043	0.000337447	C
07	28332305	[A/C]	dimorph	0.848837209	0.744186047	0.084052731	A
07	28346057	[A/T]	dimorph	0.854166667	0.734042553	0.0404	T
07	28349301	[C/A]	dimorph	0.854166667	0.739130435	0.047199978	A
07	28369475	[T/A]	dimorph	0.854166667	0.720930233	0.025959094	A
07	28382193	[T/C]	failed
07	28382201	[T/C]	dimorph	0.861702128	0.755319149	0.0636	C
07	28396836	[T/C]	dimorph	0.802325581	0.720930233	0.210327917	C
07	28399631	[G/A]	dimorph	0.861702128	0.75	0.051061508	A
07	28519405	[A/T]	monomorph
07	28574303	[A/G]	dimorph	0.916666667	0.863636364		A
07	28574327	[G/T]	monomorph
07	28728522	[G/C]	dimorph	0.59375	0.436170213	0.029775923	C
07	29308525	[C/T]	dimorph	0.666666667	0.574468085	0.190275397	T
07	29526712	[G/T]	dimorph	0.3125	0.293478261	0.776620689	T
07	30000680	[C/A]	dimorph	0.454545455	0.3	0.029201506	C
07	30376835	[G/A]	dimorph	0.208333333	0.304347826	0.12955025	A
07	30544302	[A/G]	failed
07	30556515	[C/T]	dimorph	0.59375	0.423913043	0.019583234	T
07	30577625	[C/T]	dimorph	0.40625	0.563829787	0.029371031	T
07	30605944	[C/T]	dimorph	0.552083333	0.265957447	0.0000611	T
07	30605965	[G/T]	monomorph
07	30653958	[C/T]	dimorph	0.604166667	0.829787234		T
07	30662143	[A/G]	dimorph	0.595744681	0.436170213	0.028590298	G
07	30669327	[G/A]	dimorph	0.385416667	0.127659574	0.0000478	A
07	30688350	[T/A]	failed
07	30769324	[A/T]	failed
07	30792495	[T/A]	monomorph
07	30797162	[G/A]	dimorph	0.90625	0.880434783	0.519802222	A
07	31196733	[A/T]	dimorph	0.59375	0.434782609	0.028912913	A
07	31235880	[T/C]	monomorph
07	31581091	[G/T]	monomorph
07	31646733	[G/C]	monomorph
07	31804840	[G/T]	dimorph	0.606382979	0.826086957	0.000892086	G
07	31855627	[T/C]	failed
07	31856484	[T/C]	dimorph	0.552083333	0.27173913	0.0000954	T
07	31859005	[T/A]	dimorph	0.606382979	0.815217391	0.0017	T
07	31882998	[T/G]	failed
07	31958856	[T/C]	dimorph	0.604166667	0.826086957	0.000762555	C
07	31962216	[G/A]	monomorph
07	32011935	[C/A]	dimorph	0.40625	0.563829787	0.0298	A
07	32011967	[C/T]	dimorph	0.604166667	0.819148936	0.001075849	C
07	32012387	[C/T]	dimorph	0.353658537	0.55	0.006364054	T
07	32013108	[A/G]	dimorph	0.604166667	0.819148936	0.001072512	G
07	32024695	[T/C]	dimorph	0.604166667	0.815217391	0.0015	T
07	32074836	[C/T]	monomorph
07	32075037	[G/C]	monomorph
07	32140258	[A/G]	monomorph
07	32149996	[T/C]	dimorph	0.395833333	0.106382979	0.00000442	C
07	32161825	[G/A]	dimorph	0.583333333	0.404255319	0.013372111	G
07	32162626	[T/C]	dimorph	0.385416667	0.106382979	0.00000812	C
07	32245967	[C/T]	monomorph
07	32431354	[T/C]	monomorph
07	32435359	[A/G]	dimorph	0.09375	0.130434783	0.416476402	A
07	32436300	[T/C]	dimorph	0.90625	0.872340426	0.447228114	C
07	32436308	[A/G]	dimorph	0.914893617	0.872340426		G
23	22621361	[G/A]	monomorph
23	22687566	[G/A]	dimorph	0.583333333	0.457446809	0.082445441	A
31	14133669	[G/T]	monomorph
31	14305403	[A/C]	dimorph	0.510416667	0.436170213	0.297086907	C
31	14341470	[G/A]	monomorph
31	14864500	[T/C]	dimorph	0.395833333	0.106382979	0.00000442	C
31	15669122	[A/G]	dimorph	0.760416667	0.531914894	0.000966386	A
31	16137704	[T/C]	dimorph	0.854166667	0.755319149	0.083403976	T
31	17088962	[G/T]	dimorph	0.5	0.308510638	0.007187009	G
31	17636529	[C/T]	dimorph	0.627659574	0.489361702	0.055503136	T
36	27757717	[C/A]	dimorph	0.614583333	0.521276596	0.19097792	C
36	27770444	[C/T]	dimorph	0.479166667	0.260869565	0.001964445	T
36	28095751	[A/T]	monomorph
36	28779044	[C/T]	failed
36	29133623	[T/C]	dimorph	0.583333333	0.554347826	0.68823708	C
36	29169954	[T/G]	dimorph	0.822916667	0.712765957	0.070281021	T
36	29521125	[C/A]	failed
36	30551798	[A/G]	monomorph
36	31294058	[A/C]	dimorph	0.819148936	0.739130435	0.185184612	A
F_U: frequency of associated allele in unaffecteds
F_A: frequency of associated allele in affecteds
P1: X2 p-value
